# Supplementary material for: Prognostic and Clinicopathological Significance of Telomerase Reverse Transcriptase Upregulation in Oral Cancer: A Systematic Review and Meta-Analysis
Source: Cancers (Basel). 2022 Jul 28;14(15):3673. doi: 10.3390/cancers14153673 (PMC9367569; doi:10.3390/cancers14153673)
Supplement: Supplementary file 1 [file cancers-14-03673-s001.zip]

Archive with 1 entries (1 files):
- cancers-1805929-supplementary.pdf
